# Supplementary material for: Comprehensive off-target analysis of dCas9-SAM-mediated HIV reactivation via long noncoding RNA and mRNA profiling
Source: BMC Med Genomics. 2018 Sep 10;11:78. doi: 10.1186/s12920-018-0394-2 (PMC6131778; doi:10.1186/s12920-018-0394-2)
Supplement: Supplementary file 1 — Table S1. Statistics of RNA-Seq quality reads. Table S2. Mapping results. Table S3. Validation of dCas9-SAM mRNA and sgRNA expression (transcripts per million). Table S4. Distribution of reads in known types of RNAs. Table S5. Differentially expressed mRNA transcripts for all the three pairwise comparisons of the samples (O vs Zero, L vs Zero, and O vs L). Table S6. Distribution of the 12 types of alternative splicing events across samples. (XLSX 30 kb) [file 12920_2018_394_MOESM1_ESM.xlsx]

## Sheet: Supplementary Table S1
Supplementary Table S1. Statistics of RNA-Seq quality reads.
Sample name	Raw reads	Clean reads	Clean bases	Error rate(%)	Q20(%)	Q30(%)	GC content(%)
LTR_L1	96597404	93951462	11.74G	0.03	95.93	91.9	47.58
LTR_L2	111491760	108404152	13.55G	0.03	96	92.05	47.43
LTR_O1	98422598	96175070	12.02G	0.03	94.73	89.52	46.18
LTR_O2	92116646	89938442	11.24G	0.03	94.74	89.51	46.59
LTR_Zer1	98800842	96276060	12.03G	0.03	95.91	91.88	46.83
LTR_Zer2	103022234	100330322	12.54G	0.03	95.96	91.99	46.9

## Sheet: Supplementary Table S2
Supplementary Table S2. Mapping results.
Sample name	LTR_L1	LTR_L2	LTR_O1	LTR_O2	LTR_Zer1	LTR_Zer2
Total reads	93951462	108404152	96175070	89938442	96276060	100330322
Total mapped	84358170 (89.79%)	97272967 (89.73%)	85804458 (89.22%)	80224700 (89.2%)	86403170 (89.75%)	90129514 (89.83%)
Multiple mapped	3312806 (3.53%)	3609907 (3.33%)	2640343 (2.75%)	2986385 (3.32%)	2970532 (3.09%)	3061296 (3.05%)
Uniquely mapped	81045364 (86.26%)	93663060 (86.4%)	83164115 (86.47%)	77238315 (85.88%)	83432638 (86.66%)	87068218 (86.78%)
Reads map to '+'	40518505 (43.13%)	46828233 (43.2%)	41593932 (43.25%)	38629245 (42.95%)	41714589 (43.33%)	43532320 (43.39%)
Reads map to '-'	40526859 (43.14%)	46834827 (43.2%)	41570183 (43.22%)	38609070 (42.93%)	41718049 (43.33%)	43535898 (43.39%)
Non-splice reads	53742484 (57.2%)	61970866 (57.17%)	55521964 (57.73%)	51551596 (57.32%)	55785566 (57.94%)	58113781 (57.92%)
Splice reads	27302880 (29.06%)	31692194 (29.24%)	27642151 (28.74%)	25686719 (28.56%)	27647072 (28.72%)	28954437 (28.86%)
The details of the mapping results are described below:
(1) Total reads: Number of reads after data filtering (clean data);
(2) Total mapped: Number of reads that can be mapped to the genome. Generally, if there is proper reference genome and no contamination during the experimental procedure, the percentage will be higher than 70%;
(3) Multiple mapped: Number of sequences that are mapped to multiple positions in the reference sequences. the percentage of this part of the data is generally less than 10%;
(4) Uniquely mapped: Number of reads that are mapped to the unique position in the reference sequences;
(5) Reads map to '+', Reads map to '-': Number of reads that are mapped to the plus or minus strand, respectively;
(6) Splice reads: Number of reads that are mapped to two exons (also known as the junction reads). Similarly, non-splice reads are those that the full-length reads are mapped to one exon. The percentage of splice reads depends on the length of reads.

## Sheet: Supplementary Table S3
Supplementary Table S3. Validation of dCas9-SAM mRNA and sgRNA expression (transcripts per million)
Gene Name	Length	LTR_Zer1	LTR_Zer2	LTR_L1	LTR_L2	LTR_O1	LTR_O2
M15077.1_P.pyralis_(firefly)_luciferase	1653	10139	8577	33472	39128	113150	100845
LacZ_NC_000913.3:E.coli_str._K-12	3075	8238	6368	17876	19631	46999	43715
dCas9-VP64-BFP	5054	47328	43834	67873	69676	60253	55874
MS2-P65-HSF1_Hygro	2504	530607	484112	825152	854234	651510	574927
msgRNA_control	156	403687	457108	0	0	0	0
msgRNA_LTR-L	157	0	0	55625	17330	0	0
msgRNA_LTR_O	157	0	0	0	0	128087	224638

## Sheet: Supplementary Table S4
Supplementary Table S4. Distribution of reads in known types of RNAs
Sample_name	LTR_Zer1	LTR_Zer2	LTR_L1	LTR_L2	LTR_O1	LTR_O2
3prime_overlapping_ncrna	159 (0.00%)	180 (0.00%)	160 (0.00%)	171 (0.00%)	180 (0.00%)	160 (0.00%)
IG_C_gene	0 (0.00%)	2 (0.00%)	1 (0.00%)	0 (0.00%)	3 (0.00%)	1 (0.00%)
IG_C_pseudogene	0 (0.00%)	0 (0.00%)	0 (0.00%)	0 (0.00%)	0 (0.00%)	0 (0.00%)
IG_D_gene	0 (0.00%)	0 (0.00%)	0 (0.00%)	0 (0.00%)	0 (0.00%)	0 (0.00%)
IG_J_gene	0 (0.00%)	0 (0.00%)	0 (0.00%)	0 (0.00%)	0 (0.00%)	0 (0.00%)
IG_J_pseudogene	0 (0.00%)	0 (0.00%)	0 (0.00%)	0 (0.00%)	0 (0.00%)	0 (0.00%)
IG_V_gene	4 (0.00%)	2 (0.00%)	1 (0.00%)	3 (0.00%)	1 (0.00%)	4 (0.00%)
IG_V_pseudogene	0 (0.00%)	0 (0.00%)	3 (0.00%)	1 (0.00%)	0 (0.00%)	1 (0.00%)
Mt_rRNA	1318 (0.00%)	1488 (0.00%)	1734 (0.00%)	1496 (0.00%)	1342 (0.00%)	1779 (0.01%)
Mt_tRNA	644 (0.00%)	637 (0.00%)	692 (0.00%)	784 (0.00%)	603 (0.00%)	668 (0.00%)
TEC	5415 (0.01%)	5636 (0.01%)	5036 (0.01%)	5747 (0.01%)	5685 (0.02%)	5276 (0.02%)
TR_C_gene	32 (0.00%)	21 (0.00%)	23 (0.00%)	29 (0.00%)	36 (0.00%)	26 (0.00%)
TR_D_gene	0 (0.00%)	0 (0.00%)	0 (0.00%)	0 (0.00%)	0 (0.00%)	0 (0.00%)
TR_J_gene	0 (0.00%)	0 (0.00%)	0 (0.00%)	0 (0.00%)	0 (0.00%)	0 (0.00%)
TR_J_pseudogene	0 (0.00%)	0 (0.00%)	0 (0.00%)	0 (0.00%)	0 (0.00%)	0 (0.00%)
TR_V_gene	0 (0.00%)	0 (0.00%)	0 (0.00%)	1 (0.00%)	0 (0.00%)	0 (0.00%)
TR_V_pseudogene	0 (0.00%)	0 (0.00%)	2 (0.00%)	2 (0.00%)	0 (0.00%)	2 (0.00%)
antisense	191551 (0.52%)	204790 (0.53%)	178062 (0.50%)	205243 (0.50%)	201319 (0.54%)	189642 (0.55%)
known_ncrna	0 (0.00%)	0 (0.00%)	1 (0.00%)	0 (0.00%)	1 (0.00%)	1 (0.00%)
lincRNA	738731 (2.00%)	761611 (1.97%)	706213 (1.98%)	702871 (1.71%)	742207 (1.99%)	702377 (2.03%)
miRNA	2479 (0.01%)	2557 (0.01%)	3497 (0.01%)	3299 (0.01%)	1525 (0.00%)	1430 (0.00%)
misc_RNA	1612667 (4.37%)	1593547 (4.12%)	1627962 (4.57%)	1960500 (4.76%)	1343420 (3.59%)	1244791 (3.59%)
non_coding	0 (0.00%)	0 (0.00%)	0 (0.00%)	0 (0.00%)	0 (0.00%)	0 (0.00%)
polymorphic_pseudogene	319 (0.00%)	355 (0.00%)	320 (0.00%)	369 (0.00%)	333 (0.00%)	312 (0.00%)
processed_pseudogene	10437 (0.03%)	10705 (0.03%)	9812 (0.03%)	11241 (0.03%)	10275 (0.03%)	8946 (0.03%)
processed_transcript	196988 (0.53%)	213355 (0.55%)	194373 (0.55%)	229395 (0.56%)	203313 (0.54%)	192191 (0.55%)
protein_coding	32728357 (88.74%)	34372393 (88.92%)	31562319 (88.65%)	36554719 (88.74%)	33423746 (89.42%)	30949051 (89.36%)
pseudogene	147 (0.00%)	166 (0.00%)	145 (0.00%)	153 (0.00%)	172 (0.00%)	167 (0.00%)
rRNA	32 (0.00%)	44 (0.00%)	38 (0.00%)	62 (0.00%)	46 (0.00%)	44 (0.00%)
sense_intronic	1015 (0.00%)	1032 (0.00%)	1070 (0.00%)	1071 (0.00%)	1035 (0.00%)	1021 (0.00%)
sense_overlapping	14067 (0.04%)	15375 (0.04%)	12765 (0.04%)	14949 (0.04%)	15117 (0.04%)	14014 (0.04%)
snRNA	3417 (0.01%)	3214 (0.01%)	2915 (0.01%)	3858 (0.01%)	3149 (0.01%)	3236 (0.01%)
snoRNA	160 (0.00%)	172 (0.00%)	136 (0.00%)	149 (0.00%)	197 (0.00%)	170 (0.00%)
transcribed_processed_pseudogene	25420 (0.07%)	26038 (0.07%)	24532 (0.07%)	28196 (0.07%)	25315 (0.07%)	23318 (0.07%)
transcribed_unitary_pseudogene	0 (0.00%)	0 (0.00%)	0 (0.00%)	0 (0.00%)	0 (0.00%)	0 (0.00%)
transcribed_unprocessed_pseudogene	72052 (0.20%)	77671 (0.20%)	69487 (0.20%)	79027 (0.19%)	78124 (0.21%)	73283 (0.21%)
translated_processed_pseudogene	0 (0.00%)	0 (0.00%)	0 (0.00%)	0 (0.00%)	0 (0.00%)	0 (0.00%)
translated_unprocessed_pseudogene	1 (0.00%)	0 (0.00%)	0 (0.00%)	1 (0.00%)	0 (0.00%)	0 (0.00%)
unitary_pseudogene	7892 (0.02%)	8444 (0.02%)	7147 (0.02%)	8507 (0.02%)	8233 (0.02%)	7525 (0.02%)
unprocessed_pseudogene	12070 (0.03%)	12228 (0.03%)	11432 (0.03%)	12660 (0.03%)	12177 (0.03%)	11856 (0.03%)
Others	1257539 (3.41%)	1342963 (3.47%)	1185376 (3.33%)	1370001 (3.33%)	1299971 (3.48%)	1201876 (3.47%)

## Sheet: Supplemental Table S5
Supplementary Table S5. Differentially expressed mRNA transcripts for all the three pairwise comparisons of the samples (O vs Zero, L vs Zero, and O vs L).
O vs ZERO
transcript_id	gene_id	gene_name	length	LTR_O_FPKM	LTR_Zero_FPKM	log2(foldchange)	P value	Q value
ENST00000368209	ENSG00000143321	HDGF	2171	72.8111	15.3283	2.24796	5e-05	0.0934532
ENST00000303843	ENSG00000169891	REPS2	7771	0.782249	0.188214	2.05525	5e-05	0.0934532
ENST00000341023	ENSG00000196866	HIST1H2AD	393	722.527	1057.74	-0.549861	5e-05	0.0934532
ENST00000261623	ENSG00000051523	CYBA	797	179.609	268.402	-0.579533	5e-05	0.0934532
ENST00000355057	ENSG00000197238	HIST1H4J	373	1102.07	1656.42	-0.587853	5e-05	0.0934532
ENST00000215754	ENSG00000240972	MIF	939	128.973	200.452	-0.636184	5e-05	0.0934532
ENST00000359611	ENSG00000278677	HIST1H2AM	393	468.321	743.467	-0.66677	5e-05	0.0934532
ENST00000615868	ENSG00000278463	HIST1H2AB	393	336.25	536.041	-0.672811	5e-05	0.0934532
ENST00000331491	ENSG00000183598	HIST2H3D	411	248.868	400.313	-0.685748	5e-05	0.0934532
ENST00000408965	ENSG00000221869	CEBPD	2178	16.4453	26.5375	-0.690361	5e-05	0.0934532
ENST00000372491	ENSG00000188483	IER5L	2711	6.61234	10.8721	-0.717391	5e-05	0.0934532
ENST00000431388	ENSG00000224877	C17orf89	615	57.8193	95.6604	-0.726371	5e-05	0.0934532
ENST00000331380	ENSG00000184260	HIST2H2AC	390	444.084	750.586	-0.757184	5e-05	0.0934532
ENST00000253047	ENSG00000130748	TMEM160	663	8.40001	14.6684	-0.804248	5e-05	0.0934532
ENST00000369167	ENSG00000203814	HIST2H2BF	1954	97.8951	175.321	-0.840691	5e-05	0.0934532
ENST00000372638	ENSG00000179862	CITED4	1316	3.55634	6.78666	-0.932311	5e-05	0.0934532
ENST00000489418	ENSG00000163950	SLBP	1977	10.5503	20.5341	-0.960736	5e-05	0.0934532
ENST00000307845	ENSG00000115756	HPCAL1	1751	4.01019	8.33102	-1.05482	5e-05	0.0934532
ENST00000359315	ENSG00000141933	TPGS1	1312	3.36049	7.15757	-1.0908	5e-05	0.0934532
ENST00000409248	ENSG00000243449	C4orf48	433	4.9858	11.8123	-1.24439	5e-05	0.0934532
ENST00000347708	ENSG00000235173	HGH1	2531	1.6224	4.54076	-1.4848	5e-05	0.0934532
ENST00000372324	ENSG00000117411	B4GALT2	2203	2.06792	6.01563	-1.54054	5e-05	0.0934532
ENST00000344035	ENSG00000184007	PTP4A2	3929	3.62155	20.4357	-2.49642	5e-05	0.0934532
ENST00000358344	ENSG00000197451	HNRNPAB	1796	6.55128	38.6618	-2.56106	5e-05	0.0934532
L vs ZERO
transcript_id	gene_id	gene_name	length	LTR_L_FPKM	LTR_Zero_FPKM	log2(foldchange)	pvalue	qvalue
ENST00000434452	ENSG00000134762	DSC3	6978	0.712792	1.54471	-1.11578	5e-05	0.0934532
ENST00000265171	ENSG00000138798	EGF	4880	0.412211	0.957498	-1.21588	5e-05	0.0934532
ENST00000437089	ENSG00000234127	TRIM26	3250	1.44901	3.91348	-1.43339	5e-05	0.0934532
ENST00000260008	ENSG00000137460	FHDC1	6480	0.184026	1.55402	-3.07802	5e-05	0.0934532
O vs L
transcript_id	gene_id	gene_name	length	LTR_O_FPKM	LTR_L_FPKM	log2(foldchange)	pvalue	qvalue
ENST00000335295	ENSG00000244734	HBB	628	2.54138	0	inf	5e-05	0.0934532
ENST00000411539	ENSG00000185033	SEMA4B	3807	1.23243	0.220691	2.4814	5e-05	0.0934532
ENST00000381086	ENSG00000146674	IGFBP3	2322	17.7806	3.36416	2.40199	5e-05	0.0934532
ENST00000536831	ENSG00000052749	RRP12	4476	2.5534	0.492996	2.37277	5e-05	0.0934532
ENST00000346798	ENSG00000142192	APP	3467	12.1885	3.20868	1.92547	5e-05	0.0934532
ENST00000437089	ENSG00000234127	TRIM26	3250	4.47747	1.44901	1.62762	5e-05	0.0934532
ENST00000544642	ENSG00000095564	BTAF1	6938	13.0982	4.43044	1.56385	5e-05	0.0934532
ENST00000418871	ENSG00000170949	ZNF160	4219	2.39908	1.19416	1.00649	5e-05	0.0934532
ENST00000304218	ENSG00000168298	HIST1H1E	660	778.404	1133.9	-0.542698	5e-05	0.0934532
ENST00000615353	ENSG00000276180	HIST1H4I	1294	147.771	215.594	-0.544947	5e-05	0.0934532
ENST00000356476	ENSG00000197409	HIST1H3D	411	515.608	764.277	-0.567821	5e-05	0.0934532
ENST00000377459	ENSG00000274997	HIST1H2AH	387	817.6	1215.71	-0.572338	5e-05	0.0934532
ENST00000366695	ENSG00000181218	HIST3H2A	895	18.6878	29.5469	-0.660908	5e-05	0.0934532
ENST00000248553	ENSG00000106211	HSPB1	909	51.3316	82.9139	-0.691768	5e-05	0.0934532
ENST00000327726	ENSG00000197766	CFD	1201	13.382	21.6228	-0.692259	5e-05	0.0934532
ENST00000253023	ENSG00000130725	UBE2M	1508	16.7253	27.0425	-0.693199	5e-05	0.0934532
ENST00000359193	ENSG00000196787	HIST1H2AG	2250	189.707	306.782	-0.69344	5e-05	0.0934532
ENST00000337554	ENSG00000100300	TSPO	881	64.2858	104.362	-0.699019	5e-05	0.0934532
ENST00000341023	ENSG00000196866	HIST1H2AD	393	722.527	1177.36	-0.704426	5e-05	0.0934532
ENST00000302165	ENSG00000170604	IRF2BP1	2564	1.66574	2.73964	-0.717822	5e-05	0.0934532
ENST00000355057	ENSG00000197238	HIST1H4J	373	1102.07	1819.34	-0.723198	5e-05	0.0934532
ENST00000333762	ENSG00000184897	H1FX	1507	11.7928	19.5631	-0.730235	5e-05	0.0934532
ENST00000331128	ENSG00000184270	HIST2H2AB	393	208.277	349.644	-0.747381	5e-05	0.0934532
ENST00000303004	ENSG00000172216	CEBPB	1956	12.618	21.1959	-0.748303	5e-05	0.0934532
ENST00000336868	ENSG00000167693	NXN	3036	3.51786	5.99798	-0.76978	5e-05	0.0934532
ENST00000317610	ENSG00000115310	RTN4	2333	18.6513	31.8363	-0.771401	5e-05	0.0934532
ENST00000331491	ENSG00000183598	HIST2H3D	411	248.868	425.098	-0.772414	5e-05	0.0934532
ENST00000261623	ENSG00000051523	CYBA	797	179.609	308.07	-0.778399	5e-05	0.0934532
ENST00000312579	ENSG00000175602	CCDC85B	1524	10.6996	18.3709	-0.779856	5e-05	0.0934532
ENST00000359611	ENSG00000278677	HIST1H2AM	393	468.321	809.481	-0.789498	5e-05	0.0934532
ENST00000246802	ENSG00000105373	GLTSCR2	1528	19.7942	34.2551	-0.791242	5e-05	0.0934532
ENST00000305978	ENSG00000171222	SCAND1	902	24.4959	42.5877	-0.7979	5e-05	0.0934532
ENST00000615868	ENSG00000278463	HIST1H2AB	393	336.25	587.464	-0.804969	5e-05	0.0934532
ENST00000610935	ENSG00000142409	ZNF787	1925	3.54586	6.23636	-0.814569	5e-05	0.0934532
ENST00000408965	ENSG00000221869	CEBPD	2178	16.4453	29.569	-0.846412	5e-05	0.0934532
ENST00000369167	ENSG00000203814	HIST2H2BF	1954	97.8951	176.518	-0.850507	5e-05	0.0934532
ENST00000309451	ENSG00000173272	MZT2A	624	35.6334	65.7588	-0.883954	5e-05	0.0934532
ENST00000397375	ENSG00000074071	MRPS34	1024	32.1892	59.5375	-0.88722	5e-05	0.0934532
ENST00000292577	ENSG00000129968	ABHD17A	1757	7.41795	13.7531	-0.890667	5e-05	0.0934532
ENST00000367393	ENSG00000203724	C1orf53	588	8.83418	16.3789	-0.890669	5e-05	0.0934532
ENST00000431388	ENSG00000224877	C17orf89	615	57.8193	109.356	-0.919404	5e-05	0.0934532
ENST00000331380	ENSG00000184260	HIST2H2AC	390	444.084	850.05	-0.936714	5e-05	0.0934532
ENST00000215754	ENSG00000240972	MIF	939	128.973	247.688	-0.941455	5e-05	0.0934532
ENST00000489418	ENSG00000163950	SLBP	1977	10.5503	20.6416	-0.968272	5e-05	0.0934532
ENST00000253047	ENSG00000130748	TMEM160	663	8.40001	16.4497	-0.9696	5e-05	0.0934532
ENST00000372491	ENSG00000188483	IER5L	2711	6.61234	13.2268	-1.00023	5e-05	0.0934532
ENST00000444469	ENSG00000233493	TMEM238	1000	1.92967	3.90634	-1.01746	5e-05	0.0934532
ENST00000270824	ENSG00000142694	EVA1B	1054	2.71744	5.53061	-1.02519	5e-05	0.0934532
ENST00000245812	ENSG00000125652	ALKBH7	1332	4.07152	8.42011	-1.04827	5e-05	0.0934532
ENST00000307845	ENSG00000115756	HPCAL1	1751	4.01019	8.38681	-1.06445	5e-05	0.0934532
ENST00000529064	ENSG00000104522	TSTA3	1324	6.51861	13.8253	-1.08467	5e-05	0.0934532
ENST00000372538	ENSG00000165644	COMTD1	976	6.7596	14.4966	-1.1007	5e-05	0.0934532
ENST00000372638	ENSG00000179862	CITED4	1316	3.55634	7.6629	-1.1075	5e-05	0.0934532
ENST00000409248	ENSG00000243449	C4orf48	433	4.9858	11.1535	-1.1616	5e-05	0.0934532
ENST00000262948	ENSG00000126934	MAP2K2	1734	10.0306	24.2668	-1.27457	5e-05	0.0934532
ENST00000613132	ENSG00000146674	IGFBP3	2412	7.64312	19.7903	-1.37256	5e-05	0.0934532
ENST00000359315	ENSG00000141933	TPGS1	1312	3.36049	8.80306	-1.38933	5e-05	0.0934532
ENST00000440480	ENSG00000129757	CDKN1C	1811	3.79657	10.2366	-1.43097	5e-05	0.0934532
ENST00000319449	ENSG00000176783	RUFY1	2646	5.01665	13.7139	-1.45084	5e-05	0.0934532
ENST00000372324	ENSG00000117411	B4GALT2	2203	2.06792	6.06986	-1.55348	5e-05	0.0934532
ENST00000277554	ENSG00000148411	NACC2	6899	0.351092	1.11641	-1.66894	5e-05	0.0934532
ENST00000344035	ENSG00000184007	PTP4A2	3929	3.62155	23.0194	-2.66817	5e-05	0.0934532
ENST00000358344	ENSG00000197451	HNRNPAB	1796	6.55128	43.937	-2.74559	5e-05	0.0934532

## Sheet: Supplementary Table S6
Supplementary Table S6: Distribution of the 12 types of alternative splicing events across samples
Event	LTR_Zer1	LTR_Zer2	LTR_L1	LTR_L2	LTR_O1	LTR_O2
TSS	62752	62905	62704	62879	62873	62941
TTS	28549	28588	28588	28723	28648	28596
SKIP	69018	69092	69048	69052	69042	69030
XSKIP	19322	19308	19330	19292	19340	19322
MSKIP	29958	29954	30032	30012	30024	30004
XMSKIP	8728	8724	8744	8754	8702	8748
IR	10912	10844	10860	10898	10958	10924
XIR	34504	34556	34340	34490	34648	34684
MIR	2698	2668	2660	2660	2688	2672
XMIR	5734	5816	5652	5682	5758	5718
AE	21475	21441	21456	21424	21493	21428
XAE	3930	3893	3920	3897	3924	3932
Total	297580	297789	297334	297763	298098	297999
